# Supplementary material for: Therapeutic Effect of a Latent Form of Cortistatin in Experimental Inflammatory and Fibrotic Disorders
Source: Pharmaceutics. 2022 Dec 13;14(12):2785. doi: 10.3390/pharmaceutics14122785 (PMC9784182; doi:10.3390/pharmaceutics14122785)
Supplement: Supplementary file 1 [file pharmaceutics-14-02785-s001.zip]

Archive with 1 entries (1 files):
- pharmaceutics-2000498-supplementary.pdf
